# Supplementary material for: An Exploration of Environmentally Sustainable Practices Associated with Alternative Grazing Management System Use for Horses, Ponies, Donkeys and Mules in the UK
Source: Animals (Basel). 2022 Jan 8;12(2):151. doi: 10.3390/ani12020151 (PMC8772570; doi:10.3390/ani12020151)
Supplement: Supplementary file 1 [file animals-12-00151-s001.zip]

Archive with 2 entries (2 files):
- Supp item S1.pdf
- Supp item S2.pdf
